# Supplementary material for: Endothelin Modulates Rhythm Disturbances and Autonomic Responses to Acute Emotional Stress in Rats
Source: Biology (Basel). 2023 Nov 5;12(11):1401. doi: 10.3390/biology12111401 (PMC10669295; doi:10.3390/biology12111401)
Supplement: Supplementary file 1 [file biology-12-01401-s001.zip]

Archive with 1 entries (1 files):
- biology-2641122-supplementary.pdf
